# Supplementary material for: Outcomes and costs of publicly funded patient navigation interventions to enhance HIV care continuum outcomes in the United States: A before-and-after study
Source: PLoS Med. 2021 May 13;18(5):e1003418. doi: 10.1371/journal.pmed.1003418 (PMC8118317; doi:10.1371/journal.pmed.1003418)
Supplement: S1 Data — (XLSX) [file pmed.1003418.s006.xlsx]

## Sheet: Overview
Systems Linkage Initiative Costing Exercise
This workbook will help aggregates costs (both direct SPNS costs, as well as in-kind resources) for specific interventions at individual sites. These data will be used to estimate how much it cost to reach a particular outcome measure (for example, cost per PLHIV linked to care).
We have created worksheets to record resource use across four major costing categories: personnel costs, recurring goods and services, capital equipment, and facility costs.
Personnel Costs include all hours of effort spent on the intervention during the reporting period by involved personnel.
Recurring Goods and Services include routine expenses that are typically incurred more than once during the reporting period.
Capital Equipment includes items that cost more than $100 and are expected to last more than one year.
Facility Costs include the market value of space that is used for this intervention.
Non-personnel resources should be relatively straightforward to record. However, personnel costs can be challenging to allocate.The personnel tabs we have created are intended to walk you through this allocation in stages.
First, in "Personnel Information" tab, record cost and hours information for all staff members who worked on this intervention during the first full year of implementation. This includes salary and benefits information, total hours worked on the project, and the portion of this effort paid for by SPNS. Total hours each staff member spent on the project will auto-populate the next tab.
Second, in "Major time categories" tab, break down the total hours each staff member spent on the project by how much was spent on the intervention itself ("implementation"), how much was spent getting ready to launch the intervention ("pre-implementation'), and how much went toward managment and oversight (only that which was needed for this intervention and not the SPNS project as a whole). Tot…
Third, in "Intervention Activities," break down the total hours each staff member spent on implementation of the intervention into more specific activity categories. These focus on interventionists' and managers activities at the site level, and are divided by whether an activity is performed on behalf of a specific client, as well as by whether direct contact was made with the client. Total hour…
Fourth, in "Activity by Target" please break down hours each staff member spent intervention activities by the HIV Care Continuum target the activities were aimed at addressing. We know this may take some estimating. It may be helpful to complete a current time survey with interventionist to measure how effort is currently applied toward these targets.
Some things to keep in mind:
	These worksheets are to be used to cost the four navigator-type interventions the ETAC Qualitative Team is analyzing: MA Nuse-Peer Dyad, NC Retention and Bridge Counselors, VA Patient Navigators, and WI Linkage to Care Specialists.
	Please use one work book per site involved in the intervention and a separate workbook for state-level costs. It is up to you to select which sites to include. A site does not have to be left out of the analysis because it did not perform as well as another.
	The reporting period for these workbooks should be the first full year the intervention was up and running, PLUS what we call pre-implementation activities. Pre-implementation activities are activities that would be needed to launch the intervention at a new site, or to replicate the intervention in another state. Therefore, the cost data recorded in this workbook should NOT include activities th…
Stuck? Contact us:			Valerie Kirby, MPH			Policy Analyst coordinating this analysis.				valerie.kirby@ucsf.edu
			Starley Shade, PhD, MPH			Faculty expert supporting this analysis.				starley.shade@ucsf.edu

## Sheet: Personnel Information
Systems Linkage Initiative Costing: PERSONNEL INFORMATION
This worksheet records personnel compensation and total hours spent by personnel during the reporting period.
Demonstration State:				Completed by
Intervention:				Contact email address:
Site:				Contact telephone number:
Reporting period:
Personnel information
Personnel Initials	Job Title	Employed by 1=site, 2=state, 3=other	Total annual salary + benefits	Total hours on project in reporting period	Total hours on project paid through SPNS	Total hours on project paid by others	Total personnel cost	Paid by SPNS	Paid by other
Example: A.A.	Patient Navigator	1	50000	2080	2080	0	50000
							0	0	0
							0	0	0
							0	0	0
							0	0	0
							0	0	0
							0	0	0
							0	0	0
							0	0	0
							0	0	0
							0	0	0
							0	0	0
		Total personnel hours on project:		0			0	0	0
		Total FTE equivalent:		0
		Total personnel number:
		Percent FTE:		#DIV/0!
Notes, comments, or questions for the ETAC?

## Sheet: Major time categories
Systems Linkage Initiative Costing: MAJOR TIME CATEGORIES
This worksheet divides total personnel hours spent into three major areas of effort.
Demonstration State:				Completed by
Intervention:				Contact email address:
Site:				Contact telephone number:
Reporting period:
So that we understand the timeline behind major time categories, please tell us when pre-implementation activities began:
And when did the intervention first launch?
So, the first year of implementation ended:
Personnel information			Please break down the total hours (including off-grant) spent on the project in the reporting period into major time categories			Total personnel hours (should equal total hours on project)
Personnel Initials	Job Title	Total hours on project in reporting period	Pre-implementation: what needs to happen before interventionists begin offering services	Implementation: including direct and indirect services, non-client activity, and on-site supervision	Management / Oversight: Only record activities necessary to the intervention
Example: A.A.	Patient Navigator	2080	80	1740	260	2080
								initials	comp.	pre-imp	imp	mgmt	totals (CHECK: should match "Total Personnel Cost" column on previous tab)
0	0	0				0		0	0	0	0	0	0
0	0	0				0		0	0	0	0	0	0
0	0	0				0		0	0	0	0	0	0
0	0	0				0		0	0	0	0	0	0
0	0	0				0		0	0	0	0	0	0
0	0	0				0		0	0	0	0	0	0
0	0	0				0		0	0	0	0	0	0
0	0	0				0		0	0	0	0	0	0
0	0	0				0		0	0	0	0	0	0
0	0	0				0		0	0	0	0	0	0
0	0	0				0		0	0	0	0	0	0
			0	0	0	0			totals:	0	0	0	0
Notes, comments, or questions for the ETAC?

## Sheet: Intervention activities
Systems Linkage Initiative Costing: INTERVENTION ACTIVITIES
This worksheet divides total hours of interventionists' effort on implementation into more specific activity categories.
Demonstration State:					Completed by
Intervention:					Contact email address:
Site:					Contact telephone number:
Reporting period:
Personnel Information			Please break down the total hours (including off-grant) spent on implementation in the reporting period into the following activity categories						Check
Personnel Initials	Job Title	Total hours spent on implementation in reporting period	Referral and enrollment: activities performed to identify clients and bring them into the program	Direct intervention: activites involving direct client contact	Contact attempts: attempts to contact enrolled clients, no direct contact	Indirect intervention: activities performed on behalf of a specific client, no direct contact	Non-client-specific activity: other interventionist activities that are non-client-specific, such as training	On-site supervision: including supervision of interventionists and managers	Total intervention hours (should equal total hours spent on implementation)
Example: A.A.	Patient Navigator	1740	174	522	261	609	87	87	1740
											initials	comp	refer enroll	direct int.	contact attempts	indirect int	non-client	supervision	Totals (CHECK: should equal total implementation costs on previous tab)
0	0	0							0		0	0	0	0	0	0	0	0	0
0	0	0							0		0	0	0	0	0	0	0	0	0
0	0	0							0		0	0	0	0	0	0	0	0	0
0	0	0							0		0	0	0	0	0	0	0	0	0
0	0	0							0		0	0	0	0	0	0	0	0	0
0	0	0							0		0	0	0	0	0	0	0	0	0
0	0	0							0		0	0	0	0	0	0	0	0	0
0	0	0							0		0	0	0	0	0	0	0	0	0
0	0	0							0		0	0	0	0	0	0	0	0	0
0	0	0							0		0	0	0	0	0	0	0	0	0
0	0	0							0		0	0	0	0	0	0	0	0	0
		Totals:	0	0	0	0	0	0	0			totals:	0	0	0	0	0	0	0
Notes, comments, or questions for the ETAC?

## Sheet: Activity by Target
Systems Linkage Initiative Costing: ACTIVITY BY TARGET
This worksheet divides time interventionists spent on client-specific activity by HIV Care Continuum Target.
Demonstration State:		Louisiana		Completed by
Intervention:		Video Conferencing		Contact email address:
Site:		Ryan White Part A & B CMs		Contact telephone number:
Reporting period:		10/1/13 to 10/31/14
Personnel Information		Please allocate total hours spent during the reporting period on each activity category toward the appropriate Care Continuum target.												CHECK
Personnel Initials	Job Title	Direct intervention: activites involving direct client contact				Contact attempts: attempts to contact enrolled clients, no direct contact				Indirect intervention: activities performed on behalf of a specific client, no direct contact				Total intervention hours assigned to targets. Should equal sum of hours spent on each activity category included here		Sum of hours spent on each activity
		Total hours spent on this activity	Linkage	Re-engagement	Retention	Total hours spent on this activity	Linkage	Re-engagement	Retention	Total hours spent on this activity	Linkage	Re-engagement	Retention
Example: A.A.	Patient Navigator	522	104.4	313.2	104.4	261	52.2	156.6	52.2	609	152.25	304.5	152.25	1392		1392
0	0	0				0				0				0		0
0	0	0				0				0				0		0
0	0	0				0				0				0		0
0	0	0				0				0				0		0
0	0	0				0				0				0		0
0	0	0				0				0				0		0
0	0	0				0				0				0		0
0	0	0				0				0				0		0
0	0	0				0				0				0		0
0	0	0				0				0				0		0
0	0	0				0				0				0		0
		0	0	0	0	0	0	0	0	0	0	0	0	0		0
										direct intervention			contact attempts			indirect intervention
Notes, comments, or questions for the ETAC?								initials	comp.	link	re-engage	retain	link	re-engage	retain	link	re-engage	retain
								0	0	0	0	0	0	0	0	0	0	0
								0	0	0	0	0	0	0	0	0	0	0
								0	0	0	0	0	0	0	0	0	0	0
								0	0	0	0	0	0	0	0	0	0	0
								0	0	0	0	0	0	0	0	0	0	0
								0	0	0	0	0	0	0	0	0	0	0
								0	0	0	0	0	0	0	0	0	0	0
								0	0	0	0	0	0	0	0	0	0	0
								0	0	0	0	0	0	0	0	0	0	0
								0	0	0	0	0	0	0	0	0	0	0
								0	0	0	0	0	0	0	0	0	0	0
									totals	0	0	0	0	0	0	0	0	0
										0	total direct		0	total contact		0	total indirect
												0	sum of all three activities
												0	sum from previous tab

## Sheet: Recurring Goods and Services
Systems Linkage Initiative Costing: RECURRING GOODS & SERVICES
This worksheet aggregates repeat, regular expenses incurred during the reporting period.
Demonstration State:				Completed by
Intervention:				Contact email address:
Site:				Contact telephone number:
Reporting period:
Recurring Good or Service Information
Item	Average price (per month or unit)	Quantity purchased during reporting period	Total expenditure for reporting period	Amount paid by SPNS	Amount paid for using other funds
utilities	100	12	1200	120	1080
		Total reporting period cost of recurring goods and services:	0
				0	0
		reduced by % FTE:	#DIV/0!		#DIV/0!
Notes, comments, or questions for the ETAC?

## Sheet: Capital Equipment
Systems Linkage Initiative Costing: CAPITAL EQUIPMENT
This worksheet records one-time expenses for the intervention that cost at least $100 and are expected to last longer than one year.
Demonstration State:				Completed by
Intervention:				Contact email address:
Site:				Contact telephone number:
Reporting period:
Capital Equipment Information
Item description	How acquired (1=purchased, 2=rented, 3=free/moved)	Date acquired	New or used	Item value	Price paid	Amount of this item paid for by SPNS	Amount of this item paid for using other funds
desk	1	2013-01-27	new	100	80	80	0
			Total reporting period cost of capital equipment:	0
			W/o Polycom:	0		0	0
			reduced by % FTE:	#DIV/0!			#DIV/0!
Notes, comments, or questions for the ETAC?: Per discussions over email with Karissa, these costs also listed on the OPH workbook will not be counted twice, so they should not be added into any calculations done for this workbook.

## Sheet: Facility Costs
Systems Linkage Initiative Costing: FACILITY COSTS
This worksheet records the cost of site space used for the intervention during the reporting period.
Demonstration State:				Completed by
Intervention:				Contact email address:
Site:				Contact telephone number:
Reporting period:
Site Space and Costs		Space Allocation	Funding Allocation
Total facility space (square feet)	Monthly facility rental cost or market value ($)	Is there space used exclusively for the project? If so, how many square feet?	Amount paid for space using SPNS funds	Amount paid for space using non-SPNS funds
Monthly Totals:	0		0	0
Annual Totals:	0			0
Reduced by % FTE:	#DIV/0!			#DIV/0!
Notes, comments, or questions for the ETAC?
